# Supplementary material for: Experiences of End-of-Life Decision-Making in Equine Veterinary and Charity Teams
Source: Animals (Basel). 2025 Feb 26;15(5):678. doi: 10.3390/ani15050678 (PMC11898496; doi:10.3390/ani15050678)
Supplement: Supplementary file 1 [file animals-15-00678-s001.zip]

Archive with 3 entries (3 files):
- Supplementary Material S1 - Interview Schedules.pdf
- Supplementary Material S2 - Vignettes for Focus Groups.pdf
- Supplementary Material S3 - Reflexivity statement.pdf
